# Supplementary material for: Proteomic peptide profiling for preemptive diagnosis of acute graft-versus-host disease after allogeneic stem cell transplantation
Source: Leukemia. 2013 Jul 11;28(4):842–52. doi: 10.1038/leu.2013.210 (PMC7101954; doi:10.1038/leu.2013.210)
Supplement: Supplementary file 2 — Supplementary Tables (XLS 52 kb) [file 41375_2014_BFleu2013210_MOESM12_ESM.xls]

## Sheet: Tabelle1
ID CE/MS	Pat_ ID	Gender	age	primary disease	Status Disease	HLA-match	Donor	RIC=0	Conditioning	GvHD Prophylaxis	aGvHD grade max	diagnosis aGvHD days	sample days post-HSCT	relapse days post-HSCT	death days post-HSCT	cause of death
35029	3281	n.i.	53	AML-M4	CR2	1	MRD	1	BuCy2	CSA/MTX	0	N/A	28
35031	3281	n.i.	53	AML-M4	CR2	1	Allo	1	BuCy2	CSA/MTX	0	N/A	7
35042	3283	n.i.	59	AML	CR1	2	mMUD(BM)	1	Bu/Cy2	CSA/MTX	0	N/A	14
35052	3283	n.i.	59	AML	CR1	2	mMUD(BM)	1	Bu/Cy2	CSA/MTX	0	N/A	22
35060	3284	n.i.	38	CLL/SLL	refractory	2	mMUD	1	BUCY-2	CSA/MTX	0	N/A	20
35364	2718	m	56	AML	CR1	1	MRD	1	TBI/Cy/Thymo	CSA/MTX	0	N/A	27
35365	2718	m	56	AML	CR1	1	MRD	1	TBI/Cy/Thymo	CSA/MTX	0	N/A	50
35319	2221	f	51	AML	CR2	2	MMUD	0	Flu/Bu/ATG	CSA/MTX	0	N/A	39
35323	2221	f	51	AML	CR2	2	MMUD	0	Flu/Bu/ATG	CSA/MTX	0	N/A	60
33737	4580	f	52	AML	relapse 2	2	mMUD	0	Flamsa(TBI)/ATG	CSA/MMF	0	N/A	20	1860
35485	2759	f	32	AML	CR1	1	MRD	0	Bu/Cy	CSA/MTX	0	N/A	24
35327	2281	f	42	HD	PR	1	MUD	1	Flu/Melph/ATG	CSA/MTX	0	N/A	62
33683	5265	m	61	AML	CR1	1	MUD	0	Flamsa(TBI)/ATG	CSA/MMF	0	N/A	22
35490	3200	m	65	AML	CR2	1	MRD	0	Flu/Bu/Thymo	CSA/MTX	0	N/A	15	79	235	relapse
35491	3200	m	65	AML	CR2	1	MRD	0	Flu/Bu/Thymo	CSA/MTX	0	N/A	29	79	235	relapse
35329	2712	m	57	AML	CR2	1	MUD	0	Flu/Bu/Thymo	CSA/MTX	0	N/A	7	323	513	septic compl, cGvHD
33702	6516	m	54	NHL	PR2	1	MUD	0	Flu/Cy/ATG	CSA/MMF	0	N/A	20	82	536	unknown
33647	3021	m	53	AML	induction failure	1	MUD	0	Flamsa(TBI)/ATG	CSA/MMF	0	N/A	93		1833	septic compl MOF
34960	7651	m	53	follNHL	PR4	1	MRD	0	FBM	CSA/MMF	0	N/A	47
34995	7651	m	53	follNHL	PR4	1	MRD	0	FBM	CSA/MMF	0	N/A	88
35336	1141	f	49	AML	CR2	1	MUD	0	Flu/Melph/ATG	CSA/MTX	0	N/A	17		61	cerebral bleeding
34958	7663	f		MDS	RA	n.i.	n.i.	0	FBM	CSA/MMF	0	N/A	14
33708	6271	f	53	ALL	CR1	1	MUD	1	TBI/Cy/Thymo	CSA/MTX	0	N/A	13		308	septic compl
34959	7656	m		ALL	CR1	n.i.	n.i.	0	FBM	CSA/MMF	0	N/A	45
33709	6161	f	66	ALL	relapse	1	MRD	0	Flamsa(TBI)/ATG	CSA/MMF	0	N/A	13	337	365	relapse
34965	7657	m	62	AML	CR1	1	urd	0	FBM	CSA/MMF	0	N/A	20
34957	7649	m		AML	refractory	n.i.	n.i.	0	Flamsa-RIC	CSA/MMF	0	N/A	38
35017	5700	f		ALL	CR1	n.i.	n.i.	0	FBM	CSA/MMF	0	N/A	80
33650	3063	f	39	CML	CP1	1	MUD	1	Bu/Cy/Thymo	CSA/MTX	0	N/A	14	471	689	relapse
35380	3063	f	39	CML	CP1	1	MUD	1	Bu/Cy/Thymo	CSA/MTX	0	N/A	21	471	689	relapse
33648	3023	m	55	ALL	CR1	1	MUD	1	TBI/Cy/Thymo	CSA/MTX	0	N/A	97	620	753	relapse, pneumonia
33654	4386	f	52	AML	CR1	1	MRD	0	Flamsa(TBI)/ATG	CSA/MMF	0	N/A	14
33409	714	f	50.8194	AML M4	refractory	1	MUD	0	Ida-FBM	CSA/MMF	0	N/A	23
33371	714	f	51	AML M5	refractory	n.i.	n.i.	0	Ida-FBM	CSA/MMF	0	N/A	28
33684	5347	f	57	MDS	induction failure	2	MMUD	0	Flamsa(TBI)/ATG	CSA/MMF	0	N/A	41		181	septic compl; ANV
33391	716	m	53.6194	OMF n ET	low risk	1	MRD	0	FAraB10	CSA/MMF	0	N/A	14
33694	5385	m	54	MDS	untreated	1	MRD	0	Flamsa(TBI)/ATG	CSA/MMF	0	N/A	13
35018	5697	f	49,6	AML	1. Rez	n.i.	n.i.	0	Flasma-ATG	CSA/MMF	0	N/A	80
33729	6911	m	55	MDS	untreated	1	MRD	0	Flamsa(TBI)/ATG	CSA/MMF	0	N/A	20
34994	7673	m	35	MM	2. PR	1	MUD	0	FBM	CSA/MMF	0	N/A	22
33680	5146	f	57	AML	CR1	1	MRD	0	Flu/TBI	CSA/MTX	0	N/A	18
33736	5934	f	48	AML	relapse 2	2	MMUD	0	Flamsa(TBI)/ATG	CSA/MMF	0	N/A	36	353	565	relapse
34426	5612	m	36	MPS	relapse	1	MRD	0	Flamsa(TBI)/ATG	CSA/MMF	0	N/A	19		102	Peri-/myocarditis
34429	6050	m	55	AML	CR1	1	MRD	1	TBI/Cy	CSA/MTX	0	N/A	52
33672	5586	f	35	AML	relapse 2	1	MRD	0	Flamsa(TBI)/ATG	CSA/MMF	0	N/A	20	127	160	relapse
33678	2014	m	42	(V)SAA	N/A	1	SYN	0	Cy	none	0	N/A	28
33695	5574	f	37	(V)SAA	N/A	1	MRD	0	TBI/Flu/Cy/Thymo	CSA/MTX	0	N/A	20
33734	6884	m	52	MDS	induction failure	1	MRD	0	Flamsa(TBI)/ATG	CSA/MMF	0	N/A	8
33705	6884	m	52	MDS	induction failure	1	MRD	0	Flamsa(TBI)/ATG	CSA/MMF	0	N/A	54
33653	3264	f	66	AML	induction failure	2	MMUD	0	Flamsa(TBI)/ATG	CSA/MMF	0	N/A	13
35505	2790	m	38	AML	CR1	2	MMRD	1	Bu/Cy/Thymo	CSA/MTX	0	N/A	13
33687	4968	m	45	MDS	CR1	1	MRD	0	Flu/TBI	CSA/MTX	0	N/A	20
33735	6446	m	18	AML	CR1	1	MUD	1	TBI/Cy/ATG	CSA/MTX	0	N/A	26	421	1068	cGvHD, septic MOV
33652	3204	m	46	MPS	PD, untreated	1	MUD	0	Flu/Bu/ATG	CSA/MTX	0	N/A	35
35481	2713	f	52	AML	CR1	1	MUD	1	Bu/Cy/Thymo	CSA/MTX	0	N/A	8	1098	1119	relapse
35397	3052	m	30	(V)SAA	N/A	1	MUD	0	Flu/Cy/TBI/Thymo	CSA/MTX	0	N/A	25
34970	7672	m	54.9342	AML	CR1	1	MUD	0	FBM	CSA/MMF	0	N/A	46
33470	3194	m	60	CLL	PR	1	MUD	0	Flu/Cy/ATG	CSA/MTX	0-I	17	22
33381	2537	m	59.6548	MM	PR	1	MUD	0	FBM	CSA/MMF	I	22	25
33462	2791	f	52	MM	PR1	1	MUD	1	Flu/Melph/ATG	CSA/MTX	I	27	20	280	1961	progressive disease
34802	2791	f	52	MM	PR1	1	MUD	1	Flu/Melph/ATG	CSA/MTX	I	27	28	280	1961	progressive disease
33463	2890	m	64	sAML	untreated	1	MUD	0	Flamsa(TBI)/ATG	CSA/MMF	I	15	21
34854	1131	f	58.0027	AML	PR	n.i.	n.i.	1	Flamsa(TBI)/ATG	CSA/MTX	I	20	19
33483	6517	m	25	CML	CP1	1	MUD	1	Bu/Cy/Thymo	CSA/MTX	I	21	14
33459	2224	m	64	sAML	induction failure	1	MUD	0	Flamsa(TBI)/ATG	CSA/MMF	I	23	15
33465	2925	m	21	PNH	PD	2	MMUD	0	Flu/Cy/TBI/Thymo	CSA/MTX	I	33	29
33466	2925	m	21	PNH	PD	2	MMUD	0	Flu/Cy/TBI/Thymo	CSA/MTX	I	33	36
35015	7651	m	53	follNHL	PR4	1	MUD	0	FBM	CSA/MMF	I	21	21		250
33468	3195	f	47	AML	CR1	1	MRD	1	Bu/Cy	CSA/MTX	I	23	15	359	618	relapse
33471	3203	m	68	AML	relapse 2	1	MUD	0	Flamsa(TBI)/ATG	CSA/MMF	I	32	26	356	464	relapse
33484	6297	m	36	AML	induction failure	2	MMUD	0	Flamsa(TBI)/ATG	CSA/MMF	I	36	34	315	542	aGvHD; MOV
34275	6297	m	36	AML	induction failure	2	MMUD	0	Flamsa(TBI)/ATG	CSA/MMF	I	36	45	315	542	aGvHD; MOV
33473	2926	m	64	AML	induction failure	2	MMUD	0	Flamsa(TBI)/ATG	CSA/MMF	I	15	10		146	encephalitis toxoplasmosis
33478	6123	m	24	CML	CP1	1	MRD	0	Bu/Cy	CSA/MTX	I	30	30
33482	6296	m	54	AML	CR1	1	MUD	0	Flamsa(w/o AMSA)(TBI)/ATG	CSA/MMF	I	21	12	793	891	relapse
34427	6035	m	24	ALL	CR2	1	MUD	1	TBI/Cy/Thymo	CSA/MTX	I	49	48
34481	3290	n.i.	53	NK-T-cell lymphoma	PR2	1	MRD	1	CVB	CSA/MTX	II	27	27
35046	3288	n.i.	53	NK-T-cell lymphoma	PR2	1	MRD	1	CVB	CSA/MTX	II	27	27
35058	3296	n.i.	51	CLL	relapse	2	mMUD	1	Bu/Flu/TLI	CSA/MTX	II	21	21
33377	1153	m	56.225	sAML	PD	2	mMUD	1	Ida-FBM100%	CSA/MTX	II	28	28
33487	6428	m	49	CLL	PR3	1	MUD	1	Flu/Cy/ATG	CSA/MTX	II	33	27
33488	6428	m	49	CLL	PR3	1	MUD	1	Flu/Cy/ATG	CSA/MTX	II	33	35
33486	6547	f	46	AML	CR1	1	MRD	0	Flu/TBI	CSA/MTX	II	27	18
33726	4426	m	63	sAML	induction failure	1	MUD	0	Flamsa(TBI)/ATG	CSA/MMF	II	22	20
33384	3057	m	62.0889	MM	PD	1	MUD	0	FBM100%	CSA/MMF	II	23	21	553
34479	3064	f	49	AML	CR1	1	MRD	1	Bu/Cy	CSA/MTX	II	19	18
33374	1142	f	47.2028	CML	PR	1	MRD	1	TBI8FAraCy2	CSA/MTX	II	20	16
34855	2714	f	37	sAML	CR1	1	MRD	1	Bu/Cy	CSA/MTX	II	22	28
34428	6049	f	53	AML	induction failure	2	MMUD	0	Flamsa(TBI)/ATG	CSA/MMF	II	73	75	55	144	relapse
34907	1996	m	48	MDS	PR1	1	MRD	0	FBM	CSA/MMF	II	34	48
33373	712	m	61.2222	sAML	PR	1	urd	0	FBM	CSA/MMF	II	7	8
33385	3055	m	48	follNHL GI	PR2	1	MRD	0	FBM	CSA/MMF	II	17	18
33383	4283	f	57.7194	sAML	untreated	n.i.	n.i.	0	HAI-FBM	CSA/MMF	II	21	20
34788	1995	m	50.275	ALL	relapse2	1	MRD	0	ICE	TCD	II	27	27
33410	5160	f	41.55	AML	PR	1	MUD	0	Flamsa(TBI)-ATG	CSA/MMF	II_III	11	12
33475	3344	m	17	ALL	CR2	1	MUD	0	TBI/Cy/Thymo	CSA/MTX	III	16	14
34268	6113	m	54	NHL	PR3	1	MRD	0	RIT/Flu/TBI	CSA/MMF	III	30	37		164	relapse
34853	3197	m	20	ALL	CR1	1	MRD	1	TBI/VP-16/Thymo	CSA/pred	III	25	30	254	459	B-NHL
34851	1670	m	42.0685	AML	n.i.	n.i.	MUD	1	TBI/Cy/ATG	CSA/MTX	III	7	10
33382	1661	m	56.8583	MM	PD	1	MRD	0	Treosulfan/Flu	CSA/MMF	III	29	19
34487	3300	n.i.	29	HD	relapse	1	MUD	0	Flu/Bu/TLI	CSA/MTX	IV	22	22		98
33375	1150	f	46.025	MM	PR1	2	mMUD	0	FBM100%	CSA/MMF	IV	48	49
34463	293	m	23	ALL	CR2	1	MRD	1	TBI/VP16	CSA/pred	IV	14	16		43	aGvHD
34908	292	f	50	sAML	CR1	1	MUD	1	Bu/Cy/RIT	CSA/MTX/pred	IV	12	14		103	aGvHD, MOF, VOD
35493	2787	f	48	AML	CR2	2	mMUD	0	Flamsa(TBI)/ATG	CSA/MMF	IV	15	14		102	septic compl
33479	6116	m	35	NHL	CR2	1	MUD	0	RIT/Flu/TBI	CSA/MMF	IV	34	37		134	aGvHD, MOV
35488	6116	m	35	NHL	CR2	1	MUD	0	RIT/Flu/TBI	CSA/MMF	IV	54	55		134	GvHD,MOV
34478	3049	m	17	ALL	CR1	1	MRD	1	TBI/VP-16/Thymo	CSA/pred	IV	28	28		275	intracerebral mykosis
35479	6194	f	26	AML	CR1	1	MRD	1	Bu/Cy	CSA/MTX	IV	23	39	443	707	relapse
34787	486	m	49	AML	CR2	1	MRD	1	Bu/Cy	CSA/MTX	IV	58	58		146	aGvHD intestine
33423	312	f	51	AML	CR2	1	MRD	1	Bu/Cy	CSA/MTX	IV	21	24		285	septic compl cGvHD lung
